# Supplementary material for: Effects of physical exercise on working memory in older adults: a systematic and meta-analytic review
Source: Eur Rev Aging Phys Act. 2021 Sep 17;18:18. doi: 10.1186/s11556-021-00272-y (PMC8447686; doi:10.1186/s11556-021-00272-y)
Supplement: Supplementary file 1 — Additional file 1. [file 11556_2021_272_MOESM1_ESM.zip]

Archive with 11 entries (11 files):
- 11556_2021_272_MOESM1_ESM/subgroup - cognitive status.pdf
- 11556_2021_272_MOESM1_ESM/subgroup- intervention group.pdf
- 11556_2021_272_MOESM1_ESM/subgroup-active-passive control group.pdf
- 11556_2021_272_MOESM1_ESM/subgroup-age.pdf
- 11556_2021_272_MOESM1_ESM/subgroup-daration.pdf
- 11556_2021_272_MOESM1_ESM/subgroup-frequency.pdf
- 11556_2021_272_MOESM1_ESM/subgroup-intensity.pdf
- 11556_2021_272_MOESM1_ESM/subgroup-measurement.pdf
- 11556_2021_272_MOESM1_ESM/subgroup-type.pdf
- 11556_2021_272_MOESM1_ESM/Supplementary Material.docx
- 11556_2021_272_MOESM1_ESM/Supplementary Material.pdf
